# Supplementary material for: Population genetic structure of 2 mole species (Mogera imaizumii and M. wogura) in the Japanese Archipelago
Source: J Mammal. 2025 Jan 20;106(3):576–86. doi: 10.1093/jmammal/gyae157 (PMC12159533; doi:10.1093/jmammal/gyae157)
Supplement: gyae157_suppl_Supplementary_Datas_SD5 [file gyae157_suppl_supplementary_datas_sd5.xlsx]

## Sheet: table S3
Supplementary Data SD5: Pairwise FST values for Mogera imaizumii
	ncMim-1	ncMim-2	ncMim-3
ncMim-1	0	0.376	0.458
ncMim-2	-	0	0.487
ncMim-3	-	-	0
