# Supplementary material for: Population genetic structure of 2 mole species (Mogera imaizumii and M. wogura) in the Japanese Archipelago
Source: J Mammal. 2025 Jan 20;106(3):576–86. doi: 10.1093/jmammal/gyae157 (PMC12159533; doi:10.1093/jmammal/gyae157)
Supplement: gyae157_suppl_Supplementary_Datas_SD6 [file gyae157_suppl_supplementary_datas_sd6.xlsx]

## Sheet: table S4
Supplementary Data SD6: Pairwise FST values for Mogera wogura
	ncMwo-1	ncMwo-2	ncMwo-3	ncMwo-4	ncMwo-5
ncMwo-1	0	0.446	0.362	0.701	0.502
ncMwo-2	-	0	0.291	0.7	0.46
ncMwo-3	-	-	0	0.597	0.39
ncMwo-4	-	-	-	0	0.757
ncMwo-5	-	-	-	-	0
