# Supplementary material for: Population genetic structure of 2 mole species (Mogera imaizumii and M. wogura) in the Japanese Archipelago
Source: J Mammal. 2025 Jan 20;106(3):576–86. doi: 10.1093/jmammal/gyae157 (PMC12159533; doi:10.1093/jmammal/gyae157)
Supplement: gyae157_suppl_Supplementary_Datas_SD7 [file gyae157_suppl_supplementary_datas_sd7.xlsx]

## Sheet: supplementary.data.6
Supplementary Data SD7: Average heterozygosity for each genetic cluster.
	average heterozygosity
M. imaizumii	0.00105309
ncMim-1	0.000990768
ncMim-2	0.0013372
ncMim-3	0.000613173
M. wogura	0.000974172
ncMwo-1	0.000846439
ncMwo-2	0.000875681
ncMwo-3	0.00129332
ncMwo-4	0.000235526
ncMwo-5	0.00111671
