# Supplementary material for: Population genetic structure of 2 mole species (Mogera imaizumii and M. wogura) in the Japanese Archipelago
Source: J Mammal. 2025 Jan 20;106(3):576–86. doi: 10.1093/jmammal/gyae157 (PMC12159533; doi:10.1093/jmammal/gyae157)
Supplement: gyae157_suppl_Supplementary_Appendix_1 [file gyae157_suppl_supplementary_appendix_1.xlsx]

## Sheet: Appendix1
Appendix I: List of Mogera imaizumii samples used in this study.
Species	Locality No.	Collection Locality		*Specimen code	**HUNHM code	DDBJ Accession No.	mtDNA haplotype (Mitsuhashi et al. submitted)	proportion of genetic clusters (fastSTRUCTURE, K=3)
								ncMim-1	ncMim-2	ncMim-3
Mogera imaizumii	1	Aomori	Hachinohe	HS499/KT2793	79062	DRR545082	mtMim-Ia	0.999403	0.0003	0.000297
	2	Iwate	Himekami	HS5986	84549	DRR545220	mtMim-Ia	0.999551	0.000225	0.000223
				HS5988	84551	DRR545221	mtMim-IIa	0.999551	0.000226	0.000223
	3		Miyako	HS1777	80340	DRR545085/DRR545216	mtMim-Ia	0.999547	0.000233	0.00022
	4		Tono	HS2315	80878	DRR545087	mtMim-Ia	0.971551	0.028178	0.000271
	5		Otsuchi	HS1498	80061	DRR545086/DRR545217	mtMim-IIa	0.999544	0.000233	0.000222
				HS1514	80077	DRR545218	mtMim-Ia	0.99947	0.000267	0.000264
				HS1508	80071	DRR545072	-	0.999532	0.000236	0.000232
	6		Kamaishi	HS1515	80078	DRR545219	mtMim-Ia	0.999525	0.000241	0.000234
	7	Akita	Akita	HS5786/MH14257	84349	DRR545083	mtMim-Ia	0.999466	0.000268	0.000266
	8		Yuzawa	HS5787/MH14258	84350	DRR545084	mtMim-Ia	0.999454	0.000276	0.00027
				HS5788/MH14259	84351	DRR545214	mtMim-Ia	0.999539	0.000232	0.000229
				HS5792/MH14263	84355	DRR545215	mtMim-Ia	0.999553	0.000225	0.000222
	9	Yamagata	Tsuruoka	HS5793/MH14264	84356	DRR545073	mtMim-Ia	0.999517	0.000243	0.00024
				HS5794/MH14265	84357	DRR545088	mtMim-Ia	0.999448	0.000283	0.000269
	10		Kamio	HS5795/MH14266	84358	DRR545089	mtMim-Ia	0.999485	0.000259	0.000255
				HS5796/MH14267	84359	DRR545222	mtMim-Ia	0.999548	0.00023	0.000222
				HS5797/MH14268	84360	DRR545223	mtMim-Ia	0.999555	0.000225	0.00022
				HS5798	84361	DRR545242	mtMim-Ib	0.999538	0.000235	0.000227
	11		Ogunimachi	HS5799/MH14270	84362	DRR545090	mtMim-Ia	0.999481	0.000261	0.000257
	12	Miyagi	Kinkazan	HS1497	80060	DRR545224	-	0.000234	0.999539	0.000226
	13		Sendai	HS582	79145	DRR545091	mtMim-IIa	0.00028	0.999447	0.000273
	14	Fukushima	Kooriyama	HS575	79138	DRR545225	-	0.00025	0.999506	0.000243
	15	Niigata	Awashima	HS1521	80075	DRR545064	mtMim-Ia	0.999544	0.000228	0.000228
	16		Ikarashi	HS470	79033	DRR545092	mtMim-Ib	0.999416	0.000293	0.000291
				HS364/KT2795	78927	DRR545226	mtMim-Ib	0.99955	0.000227	0.000223
	17		Itoigawa	HS5809/MH14302	84372	DRR545227	mtMim-Ib	0.99954	0.00023	0.00023
				HS5810/MH14343	84373	DRR545243	mtMim-Ib	0.999539	0.000234	0.000227
				HS5811/MH14344	84374	DRR545244	mtMim-Ib	0.999534	0.000235	0.000231
	18	Toyama	Unazuki	HS5806	84369	DRR545234	mtMim-IIIa	0.999516	0.000244	0.000241
				HS5807	84370	DRR545235	mtMim-Ib	0.999533	0.000235	0.000232
				HS5808	84371	DRR545236	-	0.999527	0.000238	0.000235
	19		Toyama	HS5457	84020	DRR545098	mtMim-IIIa	NA	NA	NA
				HS5458	84021	DRR545099	mtMim-IIIa	0.999389	0.000307	0.000304
	20		Fuchu	HS5456	84019	DRR545233	mtMim-IIIa	0.999546	0.000228	0.000226
	21	Ishikawa	Noto	HS3366	81929	DRR545067/DRR545237	mtMim-IIIa	0.999546	0.000227	0.000227
	22	Ibaraki	Hitachioomiya	HS4665	83228	DRR545229	mtMim-IIb	0.000228	0.999549	0.000223
	23		Tsukubamirai	HS5632/KT4471	84195	DRR545066	mtMim-IIb	0.000229	0.999547	0.000224
				HS5630/KT4469	84193	DRR545077	mtMim-IIb	0.059148	0.940624	0.000229
				HS5631/KT4470	84194	DRR545228	mtMim-IIb	0.000226	0.999552	0.000222
	24	Gunma	Minakami	HS3057	81620	DRR545074	mtMim-Ib	0.999544	0.000229	0.000227
				HS3077/KT3331	81640	DRR545075	mtMim-Ib	0.999535	0.000235	0.000231
	25	Nagano	Chikuma	HS4491	83054	DRR545078	mtMim-Ib	0.000242	0.999523	0.000235
				HS4572/KT4014	83135	DRR545065	mtMim-IIb	0.000234	0.999538	0.000228
	26		Karuizawa	HS1778	80341	DRR545076	mtMim-IIb	0.000234	0.99954	0.000226
	27		Matsumoto	HS6090/MH14478	84653	DRR545309	-	0.000231	0.999546	0.000223
				HS6091/MH14479	84654	DRR545310	mtMim-IIb	0.031293	0.968479	0.000228
				HS6092/MH14480	84655	DRR545311	-	0.000235	0.999539	0.000227
				HS6093/MH14481	84656	DRR545312	mtMim-IIb	0.000233	0.999543	0.000224
	28	Chiba	Katori	HS5864/MH14343	84427	DRR545248	mtMim-IIb	0.000247	0.999511	0.000242
				HS5866/MH14345	84429	DRR545249	mtMim-IIb	0.000235	0.999534	0.000231
	29		Shirako	HS5872/MH14341	84435	DRR545247	mtMim-IIb	0.000231	0.999544	0.000225
				HS5873	84436	DRR545103	mtMim-IIb	0.000312	0.999384	0.000304
	30	Yamanashi	Ichikawamisato	HS4545	83108	DRR545230	-	0.000243	0.999519	0.000237
	31		Aokigaharajukai	HS3187/KT3468	81750	DRR545079	mtMim-IIc	0.000235	0.999531	0.000234
	32	Kanagawa	Atsugi	HS3896	82459	DRR545095	mtMim-Ib	0.000296	0.999416	0.000288
				HS6007	84570	DRR545257	mtMim-IIb	0.000225	0.999555	0.00022
				HS6001	84564	DRR545258	-	0.00023	0.999545	0.000225
	33		Yamakita	HS5901/KT4314	84464	DRR545231	mtMim-IIb	0.000229	0.999545	0.000226
				HS6013	84576	DRR545255	-	0.000226	0.999552	0.000222
	34		Matsuda	HS6011	84574	DRR545256	-	0.000226	0.999552	0.000222
	35		Yokohama	HS472	79035	DRR545093	mtMim-Ib	NA	NA	NA
				HS365/KT2697	78928	DRR545094	mtMim-IIb	0.000289	0.999427	0.000284
	36		Hakone	HS3092	81655	DRR545096	mtMim-IIc	NA	NA	NA
	37	Shizuoka	Gotenba	HS6029	84592	DRR545260	-	0.000228	0.999548	0.000224
	38		Susono	HS6028/KT3630	84591	DRR545259	-	0.000237	0.999529	0.000233
	39		Mishima	HS3184/KT3469	81747	DRR545097	mtMim-IIc	0.000292	0.999421	0.000288
				HS6030	84593	DRR545261	mtMim-IIc	0.000226	0.999551	0.000223
	40		Ito	HS1022	79585	DRR545232	mtMim-IIc	0.000232	0.999538	0.000229
	41	Shiga	Kutsuki	HS3367	81930	DRR545238	mtMim-IIIb	0.999537	0.00023	0.000233
				HS3368	81931	DRR545068/DRR545239	mtMim-IIIb	0.999547	0.000228	0.000225
	42	Kyoto	Mt. Hiei	HS4736	83299	DRR545069	mtMim-IIIb	0.999516	0.000238	0.000247
	43		Nagaokakyo	HS1843	80406	DRR545070	mtMim-IIIb	0.999511	0.000241	0.000247
	44		Iwakuranagatani	HS463	79026	DRR545100/DRR545240	mtMim-IIIb	0.999546	0.000228	0.000226
	45	Osaka	Kawachinagano	HS5757/MH14237	84320	DRR545101	mtMim-IIIc	0.000295	0.000292	0.999414
				HS5783/MH14253	84346	DRR545241	mtMim-IIIc	0.000225	0.000223	0.999552
	46	Nara	Mt. Wasamata	HS4620/MH9967	83183	DRR545071	mtMim-IIIc	0.000236	0.000233	0.999531
	47		Nosegawa	HS6436/MH14387	84999	DRR545081	mtMim-IIIc	0.000249	0.000248	0.999503
	48	Wakayama	Wakayama	HS462/KT2807	79025	DRR545246	mtMim-IIIc	0.000227	0.000225	0.999548
	49		Kumanogawa	HS368/KT2707	78931	DRR545080	mtMim-IIIc	0.000228	0.000224	0.999548
	50		Kozagawa	HS5758/MH14218	84321	DRR545102	mtMim-IIIc	0.000285	0.00028	0.999435
				HS5759/MH14219	84322	DRR545245	mtMim-IIIc	0.000267	0.000266	0.999467
	51	Shimane	Uzuki	HS6444/MH14492	85007	DRR545306	mtMim-IVa	0.000262	0.000257	0.999482
				HS6445/MH14493	85008	DRR545307	mtMim-IVa	0.000255	0.00025	0.999495
	52	Hiroshima	Mt. Kenashi	HS5805	84368	DRR545104/DRR545250	mtMim-IVb	0.25619	0.000236	0.743574
	53	Kagawa	Yoshida	HS5991/MH14424	84554	DRR545251	mtMim-IVc	0.000229	0.000226	0.999545
				HS5992/MH14425	84555	DRR545252	mtMim-IVc	0.000228	0.000226	0.999547
				HS5993/MH14426	84556	DRR545253	mtMim-IVc	0.000227	0.000225	0.999548
	54		Tonosho	HS5999/MH14432	84562	DRR545254	mtMim-IVc	0.00023	0.000228	0.999542
*Specimen codes refer to DNA in the personal collection of HS, MH, and KT (Kimiyuki Tsuchiya).
**Numbers refer to DNA deposited at the Botanic Garden & Museum, Field Science Center for Northern Biosphere, Hokkaido University, Sapporo.
