# Supplementary material for: Population genetic structure of 2 mole species (Mogera imaizumii and M. wogura) in the Japanese Archipelago
Source: J Mammal. 2025 Jan 20;106(3):576–86. doi: 10.1093/jmammal/gyae157 (PMC12159533; doi:10.1093/jmammal/gyae157)
Supplement: gyae157_suppl_Supplementary_Appendix_2 [file gyae157_suppl_supplementary_appendix_2.xlsx]

## Sheet: Appendix2
Appendix II: List of Mogera wogura samples used in this study.
Species	Locality No.	Collection Locality		*Specimen code	**HUNHM code	DDBJ Accession No.	mtDNA haplotype (Mitsuhashi et al. submitted)	proportion of genetic clusters (fastSTUCTURE, K=5)
								ncMwo-1	ncMwo-2	ncMwo-3	ncMwo-4	ncMwo-5
Mogera wogura	36	Kanagawa	Hakone	HS3096/KT3491	81659	DRR545106/DRR545295	mtMwo-Ib	0.999586	0.000104	0.000104	0.000103	0.000103
	39	Shizuoka	Mishima	HS1023	79586	DRR545263	mtMwo-Ib	0.99958	0.000105	0.000105	0.000105	0.000105
	55		Fujinomiya	HS3897	82460	DRR545124	mtMwo-Ib	0.999559	0.00011	0.00011	0.00011	0.00011
	56	Aichi	Kasugai	HS581	79144	DRR545117/DRR545264	mtMwo-Ia	0.999586	0.000104	0.000104	0.000103	0.000104
	57	Ishikawa	Matoou	HS1416/KT3095	79979	DRR545121	-	0.000109	0.999563	0.000109	0.000109	0.000109
	58	Fukui	Natashomura	HS4776	83339	DRR545272	mtMwo-IIa	0.000104	0.999584	0.000104	0.000104	0.000104
		Shiga	Takashima	HS4884/MH11604	83447	DRR545108	mtMwo-IIa	0.000105	0.999582	0.000104	0.000104	0.000104
	60		Otsu	HS4888/MH11608	83451	DRR545131	-	0.999545	0.000114	0.000114	0.000113	0.000114
				HS4925/MH11720	83488	DRR545285	mtMwo-Ia-1	0.99958	0.000105	0.000105	0.000105	0.000105
	61	Kyoto	Kameoka	HS4766/MH11474	83329	DRR545129	mtMwo-IIa	0.000104	0.999584	0.000104	0.000104	0.000104
	62		Fukuchiyama	HS4768/MH11477	83331	DRR545273	mtMwo-IIa	0.000105	0.999582	0.000105	0.000104	0.000105
	63	Osaka	Takatsuki	HS4607/MH11242	83170	DRR545107/DRR545294	-	0.999585	0.000104	0.000104	0.000104	0.000104
	64		Ibaraki	HS4654/ＭＨ11273	83217	DRR545276	-	0.000106	0.999575	0.000106	0.000106	0.000106
	45		Kawachinagano	HS314	78877	DRR545269	mtMwo-Ia	0.999572	0.000107	0.000107	0.000107	0.000107
	65	Mie	Iga	HS4929/MH11717	83492	DRR545136	mtMwo-Ia-1	0.99957	0.000108	0.000108	0.000107	0.000107
	66	Nara	Nara	HS4898/MH11530	83461	DRR545132	mtMwo-Ia	0.99956	0.00011	0.00011	0.00011	0.00011
	67		Mt. Katsuragi	HS4659/MH8004	83222	DRR545275	-	0.999579	0.000105	0.000105	0.000105	0.000105
	68	Wakayama	Kanaya	HS1073	79636	DRR545119	-	0.999576	0.000106	0.000106	0.000106	0.000106
	69	Hyogo	Tanba	HS4769/MH11478	83332	DRR545130	mtMwo-IIa	0.000109	0.999564	0.000109	0.000109	0.000109
	70		Sasayama	HS4771/MH11480	83334	DRR545274	mtMwo-IIa	0.000109	0.999567	0.000108	0.000108	0.000108
	71		Takarazuka	HS4642/MH11271	83205	DRR545277	mtMwo-Ia	0.000107	0.999572	0.000107	0.000107	0.000107
	72		Kobe	HS4664	83227	DRR545128	mtMwo-IIa	0.00011	0.999561	0.00011	0.00011	0.00011
	73		Awajishima	HS4657/MH11279	83220	DRR545127	mtMwo-Ia	0.99956	0.00011	0.00011	0.00011	0.00011
	74	Tottori	Misasa	HS5629/MH14180	84192	DRR545150	mtMwo-IIa	0.00011	0.99956	0.00011	0.00011	0.00011
	75	Okayama	Akaiwa	HS4585	83148	DRR545125	mtMwo-IIa	0.000109	0.999565	0.000109	0.000108	0.000109
	76	Shimane	Harada	HS6439/MH14485	85002	DRR545302	mtMwo-IIb	0.000113	0.999547	0.000113	0.000113	0.000113
	77		Yamada	HS6440/MH14486	85003	DRR545303	mtMwo-IIb	0.000112	0.99955	0.000113	0.000112	0.000112
				HS6442/MH14487	85005	DRR545304	mtMwo-IIb	NA	NA	NA	NA	NA
				HS6441/MH14488	85004	DRR545305	mtMwo-IIb	0.000113	0.999549	0.000113	0.000112	0.000113
	78		Kamo	HS6443/MH14499	85006	DRR545308	mtMwo-IIb	NA	NA	NA	NA	NA
	79		Oki	HS4433	82996	DRR545151	mtMwo-IIb	0.000109	0.999565	0.000109	0.000109	0.000109
	80		Dozen	HS6446	85009	DRR545298	-	0.000106	0.999576	0.000106	0.000106	0.000106
	81		Matsukawa	HS5153/MH13052	83716	DRR545139	mtMwo-IIa	0.000117	0.999532	0.000117	0.000117	0.000117
	82		Nagatani	HS5342/MH13407	83905	DRR545287	mtMwo-IIa	0.000106	0.999577	0.000106	0.000106	0.000106
	83		Ninomiya	HS5155/MH13054	83718	DRR545140	mtMwo-IIb	0.000118	0.99953	0.000118	0.000117	0.000118
				HS5156/MH13055	83719	DRR545278	mtMwo-IIb	0.000107	0.999571	0.000107	0.000107	0.000107
	84		Kochi	HS5360/MH13603	83923	DRR545288	mtMwo-IIa	0.000105	0.15773	0.841955	0.000105	0.000105
				HS5361/MH13604	83924	DRR545289	mtMwo-IIa	0.000105	0.999581	0.000105	0.000104	0.000105
	85		Kanagi	HS5363/MH13606	83926	DRR545290	mtMwo-IIb	0.000104	0.999583	0.000104	0.000104	0.000104
				HS5362/MH13605	83925	DRR545145	mtMwo-IIa	0.000107	0.999573	0.000107	0.000107	0.000107
	86		Sufu	HS5597/MH14024	84160	DRR545149	mtMwo-IIIa	0.000117	0.579968	0.419681	0.000117	0.000117
	87	Hiroshima	Mt. Hiba	HS5947/MH14384	84510	DRR545152	-	0.00011	0.999561	0.00011	0.00011	0.00011
	88		Miyoshi	HS5948/MH14386	84511	DRR545153	-	0.000108	0.999568	0.000108	0.000108	0.000108
	89		Fuchu	HS5143/MH13042	83706	DRR545138	mtMwo-IIa	0.000128	0.999488	0.000128	0.000128	0.000128
	90		Mihara	HS5323/MH13347	83886	DRR545142	mtMwo-IIIb	0.000107	0.999572	0.000107	0.000107	0.000107
	91		Miwa	HS5369/MH13614	83932	DRR545292	mtMwo-IIIe	0.000104	0.999582	0.000105	0.000104	0.000104
	92		Koda	HS5368/MH13613	83931	DRR545147	mtMwo-IIIe	0.000112	0.794769	0.204896	0.000112	0.000112
	93		Yoshida	HS5367/MH13612	83930	DRR545146	mtMwo-IIId	0.000111	0.746591	0.253077	0.000111	0.000111
	94		Yachiyo	HS5148/MH13047	83711	DRR545281	mtMwo-IIId	0.000106	0.335186	0.664498	0.000105	0.000106
	95		Shiraki	HS5150/MH13049	83713	DRR545279	mtMwo-IIId	0.000105	0.330433	0.669252	0.000105	0.000105
				HS5149/MH13048	83712	DRR545280	mtMwo-IIId	0.000105	0.251761	0.747924	0.000105	0.000105
	96		Totani	HS5365/MH13608	83928	DRR545109	mtMwo-IIIc	0.000105	0.337961	0.661724	0.000105	0.000105
	97		Oasa	HS5344/MH13409	83907	DRR545144	mtMwo-IIa	0.00011	0.999558	0.000111	0.00011	0.00011
	98		Higashiyawatabara	HS6438/MH14399	85001	DRR545159	-	0.000109	0.901634	0.098038	0.000109	0.000109
	99		Higashihiroshima	HS5322/MH13346	83885	DRR545141	mtMwo-IIa	0.000108	0.52156	0.478116	0.000108	0.000108
				HS5324/MH11349	83887	DRR545143	-	0.000109	0.608677	0.390996	0.000109	0.000109
	100		Tahara	HS5364/MH13607	83927	DRR545291	mtMwo-IIIb	0.000105	0.99958	0.000105	0.000105	0.000105
	101		Matsubara	HS6437/MH14394	85000	DRR545158	-	0.000126	0.488129	0.511493	0.000126	0.000126
	102	Yamaguchi	Waki	HS4899/MH11524	83462	DRR545133	mtMwo-IIIb	0.00011	0.000111	0.999558	0.00011	0.00011
	103		Abu	HS5157/MH12401	83720	DRR545286	mtMwo-IIIb	NA	NA	NA	NA	NA
	104		Nagato	HS4606/MH11084	83169	DRR545262	mtMwo-IIIc	0.000106	0.000106	0.999578	0.000105	0.000106
				HS4896/MH11528	83459	DRR545270	mtMwo-IIIb	0.000107	0.000107	0.999571	0.000107	0.000107
	105		Misumi	HS4882/MH11529	83445	DRR545271	mtMwo-IIIc	0.000113	0.000114	0.999546	0.000113	0.000113
	106		Shimonoseki	HS5608/MH14047	84171	DRR545301	mtMwo-IIIb	0.000107	0.000107	0.999573	0.000107	0.000107
				HS4901/MH11526	83464	DRR545134	mtMwo-IIIb	0.000109	0.000109	0.999566	0.000108	0.000108
				HS4902/MH11527	83465	DRR545135	mtMwo-IIIc	0.000108	0.000108	0.999569	0.000108	0.000108
	107	Kagawa	Yasuda	HS5995/MH14428	84558	DRR545299	mtMwo-Ia	0.999572	0.000107	0.000107	0.000107	0.000107
				HS5994/MH14427	84557	DRR545300	mtMwo-Ia	0.999571	0.000107	0.000107	0.000107	0.000107
	108		Mannou	HS4953/MH11784	83516	DRR545282	-	0.000106	0.000106	0.000106	0.000105	0.999577
				HS4952/MH11783	83515	DRR545283	-	0.000105	0.000106	0.000105	0.000105	0.999578
				HS4951/MH11782	83514	DRR545284	mtMwo-IIc	0.000105	0.000105	0.000105	0.000105	0.999581
	109	Tokushima	Mima	HS4605/MH-5921	83168	DRR545126	mtMwo-IIc	0.00011	0.00011	0.00011	0.000109	0.999561
	110	Kochi	Shimantonakamura	HS4949/MH11780	83512	DRR545137	mtMwo-IIc	0.00011	0.00011	0.00011	0.00011	0.999561
	111	Ehime	Iyo	HS5500	84063	DRR545148	mtMwo-IIc	0.00011	0.00011	0.158095	0.00011	0.841574
	112	Fukuoka	Fukuoka	HS5501	84064	DRR545293	mtMwo-IIIb	0.000105	0.000105	0.999582	0.000105	0.000105
	113	Nagasaki	Tsushima	HS409	78972	DRR545267	-	0.000105	0.000105	0.99958	0.000105	0.000105
				HS366/KT2711	78929	DRR545112	mtMwo-IIIe	0.000112	0.000112	0.999554	0.000111	0.000111
				HS2820/KT3473	81383	DRR545123	mtMwo-IIIe	0.000108	0.000108	0.999567	0.000108	0.000108
	114	Miyazaki	Kiyotake	HS3066/KT3276	81629	DRR545105/DRR545296	mtMwo-IIIa	0.000105	0.000105	0.999582	0.000104	0.000105
	115	Kumamoto	Menda	HS414	78977	DRR545266	mtMwo-IIIa	0.000105	0.000105	0.999582	0.000104	0.000105
				HS404	78967	DRR545115	-	0.000112	0.000112	0.999554	0.000111	0.000112
	116	Kagoshima	Makizono	HS369/KT2699	78932	DRR545268	mtMwo-IIIa	0.000104	0.000104	0.999584	0.000104	0.000104
	117		Tanegashima	HS467	79030	DRR545116/DRR545265	-	0.000104	0.000104	0.999585	0.000104	0.000104
	118		Yakushima	HS4444	83007	DRR545297	mtMwo-IIIa	0.000107	0.000107	0.999574	0.000106	0.000107
				HS371/KT2731	78934	DRR545113	-	0.000116	0.000117	0.999534	0.000116	0.000116
Mogera wogura (Mogera robusta)	119	Russia	Ussuriisk	HS2004	80567	DRR545122	mtMwo-IV	0.000103	0.000103	0.000103	0.999589	0.000103
	120		Hasan	HS1392	79955	DRR545120	mtMwo-IV	0.000103	0.000103	0.000103	0.999589	0.000103
	121	Korea	Seoraksan	HS930	79493	DRR545118	mtMwo-IV	0.000103	0.000103	0.000103	0.999589	0.000103
	122		Pusan	HS373/KT2755	78936	DRR545114	mtMwo-IV	0.000103	0.000103	0.000103	0.999589	0.000103
*Specimen codes refer to DNA in the personal collection of HS, MH, and KT (Kimiyuki Tsuchiya).
**Numbers refer to DNA deposited at the Botanic Garden & Museum, Field Science Center for Northern Biosphere, Hokkaido University, Sapporo.
